# Supplementary material for: Co-design of a voice-based app to monitor long COVID symptoms with its end-users: A mixed-method study
Source: Digit Health. 2024 Sep 9;10:20552076241272671. doi: 10.1177/20552076241272671 (PMC11384972; doi:10.1177/20552076241272671)
Supplement: sj-xlsx-2-dhj-10.1177_20552076241272671 - Supplemental material for Co-design of a voice-based app to monitor long COVID symptoms with its end-users: A mixed-method study [file sj-xlsx-2-dhj-10.1177_20552076241272671.xlsx]

## Sheet: Feuille 1
Supplementary table 1: Long COVID impact on the lives of affected people
	Survey results	Interviews themes	Subthemes	Verbatim
Medical aspect / Care	60% of the participants declared that access to care was difficult or very difficult.	Access to care	Complicated, inequities, care unavailability	"Some people don't have access to the same care as the treatments I had access to." (PWLC 19) "We're in a very, very unequal situation" (PWLC10) "They told me that they had already enough patients, so they didn't take me" (PWLC 43). "I was lucky, I found what I needed so for the moment I'm under care." (PWLC 32) "(There is) not always a well-defined care pathway:" (HCP12) "Patients have great dif…
	64% of participants with LC already benefited from a specialized LC consultation.	Disease recognition	Long-term illness recognition, diagnosis, Poorly known disease, relations PWLC-HCPs, no treatment	"My doctor don't believe in my symptoms", "Long-term illnesses are laughable. If you don't have an attending physician who sticks by you and fights for you, you'll never get over it." (PWLC 10) "Some people don't know they're affected by Long Covid, so they wonder what's going on and don't really understand." "I made my diagnosis all by myself " " it's not recognized as a long-term illness, but s…
				"Even neuropsychologists are sometimes disarmed regarding neurocognitives troubles" (HCP 7) "General practitioners not always know the LC specialized care" (HCP), "Long Covid is not very well recognized or known." (PWLC 51) "In the beginning, it was complicated because the treating doctors didn't know much about the disease. So it was almost up to us to explain the disease to the doctor." (PWLC 3…
		Rehabilitation	Pacing, lots of visits, loss of taste and smell, physical activity, neurocognitive, not always efficient or adapted	"I'm practicing pacing. So I get up in the morning, I rest for 1/4 hour, I do half an hour of activity, I rest for 1/4 hour." (PWLC 44) "We tell them to take breaks, not to do 2 things at the same time, we tell them these pacing measures, to prioritize activities " (HCP 66) "(About rehabilitation) it's going to involve appointments. I'm not sure I'll be able to go if they tell me at 3pm to be the…
Daily life impact	88% of the participants declared that they did not recover the same level of professional and leisure activity as before COVID-19 infection	Feelings	Anxiety	"It's a source of psychological difficulties for them, as they find themselves in a completely unexpected state." (HCP12) "I'm going to lose what little independence I have today. And that's a huge stress, I admit." (PWLC57) "I see, in discussion groups, there are a lot of fears about the future." (PWLC16)
			Feel alone or misunderstood	“Honestly, I'm lost. I feel completely alone and powerless” (PWLC 57). “The difficulty is feeling alone in the face of this disease and all its unknowns” (PWLC58). "we've all had doctors tell us "it's all in your head, you need to see a psychiatrist, you're not ill". And for me, that was the hardest part of my illness. Apart from the physical suffering, to feel diminished, to feel rejected by the…
		Financial issues	Economic insecurity, cost treatments	"Economically I have this insecurity and precariousness, both medical and economic." (PWLC 23) "There's always a cost involved, since aromatherapy is... they're going to spend a fortune buying a kit with fragrances, and if they use it incorrectly, there are also risks". (HCP 7) " I'm a bit depressed and I'm anxious about the future, because if things go wrong, I'll have to sell my house (PWLC 23)"
		Work issues	Unability to work, work time adaptation, risk of loosing his/her position	"I had one lady, for example, who described that she'd had 2 warnings at work because she'd made mistakes. Mistakes where she simply forgot she'd already done something, or forgot to do something she'd been asked to do simply because she didn't remember it." (HCP 66) "As I do intellectual work, I have problems concentrating, I have to make enormous efforts to stay focused and in the end I leave m…
		Social life	Isolation, less pleasure or inability to participate in social activities	" I can't be in a noisy environment, so I can't go to restaurants with friends. I can invite people at home, but not many." (PWLC 16) "There's less pleasure in eating" (PWLC 4) "I limit myself on a social level. I can't really go out anymore, I can't enjoy the things I like, I used to play sports, now I can't ride my bike. " (PWLC 44) "The social repercussions are sometimes quite significant." (H…
		Daily functioning	Fatigue, loss of energy, less capacity to do several tasks at the same time, need to reduce day-to-day activities	"I live in slow motion" (PWLC 21), "Life has changed completely. It's complicated to do the things we used to do, (so) we don't do them anymore" (PWLC 32), "I do the bare minimum on a day-to-day basis", "I've got a high chair in my kitchen, so I can do little things otherwise I can't. I can't wait at a supermarket checkout, so there are things, lots of things I can't do anymore." (PWLC 16) "It's …
