# Supplementary material for: Co-design of a voice-based app to monitor long COVID symptoms with its end-users: A mixed-method study
Source: Digit Health. 2024 Sep 9;10:20552076241272671. doi: 10.1177/20552076241272671 (PMC11384972; doi:10.1177/20552076241272671)
Supplement: sj-xlsx-3-dhj-10.1177_20552076241272671 - Supplemental material for Co-design of a voice-based app to monitor long COVID symptoms with its end-users: A mixed-method study [file sj-xlsx-3-dhj-10.1177_20552076241272671.xlsx]

## Sheet: Feuille 1
Supplementary table 2: survey results voice-related questions
Question	Answer	Total PWLC N(%) N=201	Total HCP N(%) N=15
Did you already heard about vocal biomarkers?	No	183 (91%)	10 (66.7%)
To which extend are you convinced or not convinced that symptoms can be measured by using vocal biomarkers?	Convinced + totally convinced	77 (38%)	10 (66.7%)
To which extend do you think that this kind of app would be useful for people living with Long COVID and already engaged in a LC care?	Somewhat useful		3 (20%)
	Very useful		5 (33%)
	Useful		7 (47%)
To which extend do you think that this kind of app would be useful for people living with Long COVID and NOT engaged in a LC care?	Somewhat useful		3 (20%)
	Very useful		5 (33%)
	Useful		7 (47%)
Would you recommend the app use to your LC patients?	Yes		11 (73%)
Would you be interested in a smartphone app based on vocal biomarkers to monitor your health?	Very interested	58 (29%)
	Interested	98 (49%)
	Somewhat interested	30 (15%)
	Weakly interested	9 (4.5%)
	Not at all interested	6 (3.0%)
Should the app be based on voice recordings only or also on questionnaires?	Voice recordings completed by regular questionnaires	140 (70%)	9 (60%)
	Only voice recordings, for ease of use	30 (15%)	6 (40%)
	Don't know	30 (15%)	0 (0%)
Acceptable frequency of recordings	As needed	56 (28%)	2 (13%)
	Once a week	67 (33%)	7 (47%)
	Twice a week	26 (13%)	3 (20%)
	Three times a week	11 (5.5%)	2 (13%)
	Everyday	28 (14%)	1 (6.7%)
Type of recordings	Vowel phonation	98 (49%)	5 (33%)
	Counting	124 (62%)	7 (47%)
	Breathing	96 (48%)	5 (33%)
	Coughing	67 (33%)	4 (27%)
	Reading a text	142 (71%)	13 (87%)
	Answering a question	112 (56%)	9 (60%)
	Free speech on health	57 (28%)	6 (40%)
	Fully free speech	29 (14%)	3 (20%)
Willingness to use a voice-based app	Yes	156 (78%)
If no, why	Don't like his voice	2 (1.0%)
	Fear of data leak	1 (0.5%)
	Doubt in the fiability of this technology	4 (2.0%)
In which context would you consider making the voice recordings?	Anywhere (work, home, outdoors)	32 (16%)
	Alone or with my family (at home)	52 (26%)
	Only if I'm sure I'm alone	100 (50%)
