# Supplementary material for: Co-design of a voice-based app to monitor long COVID symptoms with its end-users: A mixed-method study
Source: Digit Health. 2024 Sep 9;10:20552076241272671. doi: 10.1177/20552076241272671 (PMC11384972; doi:10.1177/20552076241272671)
Supplement: sj-xlsx-4-dhj-10.1177_20552076241272671 - Supplemental material for Co-design of a voice-based app to monitor long COVID symptoms with its end-users: A mixed-method study [file sj-xlsx-4-dhj-10.1177_20552076241272671.xlsx]

## Sheet: Feuille 1
Supplementary table 3: Expectancies-fears-barriers-facilitators. *answer modality only proposed to HCP
	Survey results		Interviews themes	Interviews subthemes	Verbatim	Inference
Expectancies	Symptom monitoring: PWLC N=143 (71%) / HCP N=12 (80%)		Care	Symptom monitoring/identification	"I have a diary to write down my symptoms. So, I write them down sometimes, but it's true that it's not super practical." (PWLC 44) "I was invaded by hundreds of symptoms, but it took me a year and a half in fact, to put the right words on what was going wrong." "It can also monitor evolution and progress." (HCP 12) "Symptoms and their monitoring are the priority." (PWLC 62). "Having a calendar o…	Convergence, expansion
	Objective measurement of symptoms: PWLC N=112 (56%) ; HCP N=8 (53%)
	Evaluation of a rehabilitation program: PWLC N=96 (48%) : HCP N=11 (73%)			Improve communication PWLC-HCP	"Something more objective than the patient's feelings, which are not necessarily heard by doctors." (PWLC 61) "It could be a benefit for the hospital to see when you had a symptom, why, how? The follow-up can be improved" (PWLC 51) "To facilitate caregiver-patient dialogue" (PWLC 10)	Convergence, expansion
				Improve care and access to care	"A digital application can help to adapt and change behavior." (HCP 66) " It can also help you better manage yourself" (PWLC 62) "Do things a little more tailored to their needs" (HCP 9) "It could be interesting to make the link between symptom monitoring and care." (HCP 9)
	Improve adherence to treatment or rehabilitation program: HCP 8 (53%)*				"If at the very beginning I'd had a to-do list of just which doctor I should see, how to name my symptoms, that it would have saved me 2 years in my care path." (PWLC 62) "It could have helped in the follow-up or in implementing solutions." (PWLC 4) "If they discover information in this app that can help them improve their medical and paramedical care, that's great!" (HCP 12)
	Reduce medical visits: PWLC 62 (31%) ; HCP 7 (47%)			Reduce in-person visits	"This could allow us, for example, not to see them systematically every month" (HCP 9) "one interest I see in the application is that it could perhaps limit the need to visit doctors or other health professionals" (PWLC 32)	Convergence
	Diagnosis: PWLC 87 (43%) ; HCP 5 (33%)					Divergence, diagnosis was not a theme that emerged during interviews
	Companion tool: HCP 8 (53%)*		Daily life	Psychological support	"We're starting from such a long way off that any help, even the smallest, will make a difference." (PWLC 62) "Psychological help, I would like that. Honestly, I would like that. (...) Centralizing all this data on a specialized application would help me, relieve me, reassure me and reduce my stress." (PWLC 57) "Measuring and sending back information in relation to what we have can be very intere…	Convergence, expansion
				Administrative support	"It's very difficult at first to understand everything that's going on at the administrative level."(PWLC 55) "A section on "Going back to work: how is it going?" (PWLC 44). "Inform them that there are existing Long Covid associations" (PWLC 51)	Expansion: this new theme emerged during individual interviews
Facilitators	Ease of use: PWLC N = 144 (72%) ; HCP N = 11 (73%)		User engagement	Adaptability/personalisation	"It has to be general, but I'd like to adapt it to my own needs." (PWLC 57) "The more customized, the better" (PWLC 19) "Everything individualized, especially for patients who have been in medical wandering for a long time, who are sometimes stigmatized, who are sometimes not believed, this idea of being interested in them personally." (PWLC 16) "Adaptability to each patient is the key word in ca…	Convergence, expansion
				Easy to use conception	"It has to be super-intuitive" (HCP 7) "it has to be easy, it has to be simple." (PWLC 14) "I'd like something very simple." (PWLC 16) "In terms of access and interactivity, it has to be simple." (PWLC 44)	Convergence, expansion
				Voice dictation	"Registering oneself is much easier." (PWLC 19) "I do almost all my stuff orally because I'm tired of writing," (PWLC 14) "it might help some people who are less at ease with the written word." (PWLC 4)	Expansion
	Visualization of VB results: PWLC N = 123 (61%) ; HCP N = 7 (47%)			Results visualization	"Something quite visual and not too complicated, something like green-orange-red perhaps" (PWLC 4) "It could be something really appreciated by patients to have regular feedback with nice graphics." (HCP 66) "when you see a curve that goes up and down, it's worth a thousand words." (HCP 9)	Expansion
	Reliability: PWLC N = 108 (54%) ; HCP N = 12 (80%)		App content	Transparency	"It has to be very clear that it's not a substitute for medical care, but rather that it's an additional aid." (PWLC 14) "The person has to be informed and agree or disagree (about linkage with other apps)" (PWLC 23). Trust has to be established. But then, once he's got the trust, it's good for me (PWLC 55). "We have to be careful about what we offer and what we promise them and what we sell them…	Expansion
				Validated content	"With validated medical and management advice or recommendations" (HCP 9) "It's really a question of establishing trust and proving the reliability of this technology." (PWLC 19) "The application will then have to meet all the security criteria required for any healthcare application." (HCP 9)	Expansion
				Targeted content	"Provide links for more information." (HCP 9) "if they can be targeted, we're more inclined to pay attention to them. (...) A "search" area where we can type in the keyword" (PWLC 4)"	Expansion
Concerns	Incorrect result interpretation: PWLC N = 136 (68%) ; HCP N = 10 (67%)		Accessibility	Disabilities, language, vision problems	"It may exclude people who are less at ease with reading, or people who don't speak the language, or people with a disability." (PWLC 62) "Reading is always a problem because you don't know whether people are literate or not." (HCP 12). "It's not accessible to patients who don't speak the language" " you have to be careful with colors and sounds if there are alerts, it must not be blinding or irr…	Convergence
	Symptom intensity: PWLC N = 75 (37%) ; HCP N = 1 (6,7%)			Lack of energy - time needed	"I only have a certain amount of time I can concentrate on each day. So if I've already given my all by entering my symptoms in the app, I might not have the strength to do more." (PWLC 62) "If it takes me more than 2 minutes a day, I won't do it." (PWLC 14) "I don't see any constraints. The only thing is, does it take a lot of time?" (PWLC 6)	Convergence
				Too much information	"The risk is that there's too much information, that people get overwhelmed and that it becomes too complex." (PWLC 61) "If you give advice for all the symptoms that exist, it can be too much information." (PWLC 19) "If we start to get into the explanations of Long Covid, then we're getting into something really huge." (PWLC 16)
	Data protection: PWLC N = 73 (36%) ; HCP N = 8 (53%)		User confidence	Confidentiality issues	"I'm always a bit scuspicious, I prefer to keep the collection of personal and health data to the strict minimum." (PWLC 62) "We're perhaps a little afraid, a little suspicious, so I think it's really a question of developing trust, of saying that this is really for the user, that there's something serious behind it, ... what usefulness it can bring us, and also to show that RGPD is respected." (…	Convergence
	Age: PWLC N = 49 (24%) ; HCP N = 4 (27%)			Vocal biomarkers are a new technology	"It remains to be seen whether it really works" (PWLC 51) "Since I don't know anything about it, I'm wondering about its reliability." (PWLC 16)	Convergence (age was not an essential barrier)
