# Supplementary material for: Co-design of a voice-based app to monitor long COVID symptoms with its end-users: A mixed-method study
Source: Digit Health. 2024 Sep 9;10:20552076241272671. doi: 10.1177/20552076241272671 (PMC11384972; doi:10.1177/20552076241272671)
Supplement: sj-xlsx-5-dhj-10.1177_20552076241272671 - Supplemental material for Co-design of a voice-based app to monitor long COVID symptoms with its end-users: A mixed-method study [file sj-xlsx-5-dhj-10.1177_20552076241272671.xlsx]

## Sheet: Feuille 1
Supplementary table 4: App characteristics
	Survey question	Answers	PWLC survey results	HCP survey results	Verbatim	Inference
Engagement	Personalization options	Type of result display	129 (64%)		"No, I don't think it's important for me to personalize it." (PWLC 61) "If you want to see the other things, you always have to change the parameters" (PWLC 21) "I'd say everyone could decide for themselves what to use and what to leave out." (PWLC 6)	Convergence
		Informative content	124 (62%)
		Notifications	93 (46%)
		Sounds	68 (34%)
	Interactions with other app users	Yes	68 (34%)		"You need a community manager" (HCP 37) "as soon as there's an exchange platform, there has to be moderation. And there are already a lot of virtual places for exchange. I think at some point, we're getting a bit bored of that. We need more real, physical meetings." (PWLC 16) "You can come across someone who is toxic" (HCP 12)	Divergence
	Possibility to give feedback on the app	Yes	161 (80%)			Divergence
	Is fun aspect important for you? Yes	Yes	85 (42%)			Divergence
	Reminders - notifications	Yes	140 (70%)		"It has to be programmable, not 10 a day." (PWLC 16) "Push-ups that come, if they come too often you're used to just releasing them " (HCP 66) "There have to be reminders adapted to our need" (PWLC 14) "Small encouraging messages when you log on or record your voice" (PWLC 61) "We need to find something that helps us to remember, but at the same time doesn't generate pressure or stress." (PWLC 16…	Convergence- Expansion
	Gamification	Yes	55 (27%)		"The gaming aspect could keep a lot of people motivated." (PWLC 62)	Convergence
Functionalities	Alert system	Integration of alert system? - Yes	127 (63%)	11 (73%)	"Maybe just indicate that this week is not so good and that you need to check with your doctor." (PWLC 66) "Adding an alert if there's a deterioration can also scare people a little, make them a little anxious" (PWLC 61) "To alert without worrying. But yes, we need to be told, "Get some rest."" (PWLC 44) "In a scenario where caregivers are also involved in the app, I'd tend to say that it's bette…	Expansion
		Alert recipient:
		App users	114 (57%)	7 (47%)
		Designated person	29 (14%)	2 (13%)
		Physician	60 (30%)	7 (47%)
		Other caregivers	26 (13%)	7 (47%)
	Rehabilitation	Possibility of integration of an external rehabilitation program in the calendar	143 (71%)	13 (87%)	"to be careful not to push yourself too hard, or restrict yourself too much. And that's not easy. So, with the right explanations about post-exertion malaise, yes." (PWLC 10) "I had included the exercises in my proposals. But But since then, because I didn't actually think that what I was doing was harmful to my health. This contributed to me having another PEM crash. " (PWLC 44) "Exercises that …	Expansion, divergence
		Rehabilitation exercices proposed in the app	155 (77%)	12 (80%)
		App should propose exercices depending on the symptoms reported by the user.	117 (58%)	8 (53%)
	Symptom monitoring	Monitoring several symptoms	173 (86%)	14 (93%)	"It would be interesting to have the questionnaires as well. It would make it easier to correlate them." (PWLC 12) "To refine the voice biomarker, you can associate it with a scale" (HCP 9) "Everything has to be prepared so that you can click and set the intensity. " (PWLC 14) "To monitor symptoms on a daily basis." (PWLC 16)	Confirmation, expansion
		Monitoring should combine VB and questionnaires	140 (70%)	9 (60%)
		Symptoms to monitor:			"Cognitive problems, with fatigue" (PWLC 44) "Fatigue, which is the first and most important symptom." (PWLC 62) "It seems that neurocognitive problems are much more chronic than fatigue" (HCP 66) "Cognitive problems are a huge handicap for me" (PWLC 57) "Cognitive problems, often accompanied by fatigue" (HCP 37) "Fatigue, neurocognitive problems, shortness of breath or palpitations." (HCP 9) "Br…	Confirmation (confirmation for fatigue, cardio and neuro symptoms, anxiety not that much mentioned)
		Cardiorespiratory sypmtoms	119 (59%)	9 (60%)
		Fatigue	178 (89%)	11 (73%)
		Symptomatic/asymptomatic status	38 (19%)	1 (6.7%)
		Loss taste or smell	36 (18%)	4 (27%)
		Anxiety	91 (45%)	7 (47%)
		Gastrointestinal symptoms	70 (35%)	2 (13%)
		Neurological symptoms	156 (78%)	6 (40%)
	Interaction with HCPs through app	Possibility of sharing data/results with HCP or family? - Yes	153 (76%)		"A report showing how my fatigue has evolved over the last month...and so that the doctor has a visual record of what has happened" (PWLC 32) "I'm wondering about feasibility." (PWLC 16) "Something that seems interesting to me is that the doctor who followed me for the COVID, whom I would have designated, (..) could also receive, if he accepts, to receive a small alert if something goes wrong" (P…	Confirmation, expansion
		Emails to HCP	68 (34%)
	Diary	Calendar with dates of recordings	183 (91%)		"Yes, to be able to enter their treatment. And if someone's going to do meditation or breathing exercises, for example, they can enter it into the application. " (PWLC 19) "I'd love to have an application where I could put my symptoms, my treatments, all my Long Covid follow-up in one place, so that when I see a doctor, I can show him everything." (PLWC 14) "The diary, yes. But that's something t…	Confirmation - Expansion
Information content	Information	Integration of informative contents? - Yes	174 (87%)	13 (87%)	"Having the list of other people's symptoms would have helped me identify mine sooner." (PWLC 62) "To be able to go and get additional information yes, that could be good." (PWLC 61) "Tips on symptoms" (PWLC 44) "Provide links to patient associations that can offer support groups, answers to questions, etc." (PWLC 14) "you could list a number of sites where people can connect, but I don't think t…	Convergence, expansion
		Voice recordings explanations	103 (51%)	7 (47%)
		Information on vocal biomarkers	147 (73%)	11 (73%)
		Information on Long COVID	159 (79%)	12 (80%)
		Rehabilitation exercices	134 (67%)	8 (53%)
		Advices	167 (83%)	15 (100%)
	Advices	Dietary advices	95 (47%)	7 (47%)	"Pacing and restarting physical activity will apply to the vast majority of people." (HCP 7) "Advice on matters that concern me" (PWLC 4) "(Advices) on diet, sleep and physical activity" (HCP 12) "Advices linked to pacing because we know nowadays that it's almost the only thing that really works." (PWLC 44) "What we can eat, what we can't eat, and what we can do to improve our diet to get a littl…	Convergence, expansion
		Physical activity advices	138 (69%)	14 (93%)
		Sleep advices	115 (57%)	10 (67%)
		Psychological advices	123 (61%)	12 (80%)
Aesthetic		Aesthetic	2 (1.0%)		"It's not a decisive field." (HCP 66) "I like colors. So no matter what the colors are." (PWLC 55) "I don't like flashy colors" (PWLC 43) "About the colors, no, I must say I don't have any preferences." (PWLC 61)	Convergence
		Visualization of VB results	123 (61%)		"Something graphic to see how it improves or doesn't improve" (PWLC 21) "in terms of visualization, I think it would be really cool to be able to track symptoms over time." (PWLC 14) "a brief summary of the days when I was very bad, and the days when I was good." (PWLC 16) "a curve to track changes over time, so we can see whether or not there has been any improvement." (PWLC 61)	Convergence, expansion
		Scores represented as colors corresponding to broad categories (e.g. green for a normal result, orange for an intermediate result and red for an abnormal result).	103 (51.2%)
Generalities	App usage	Maximum app usage time acceptable per week < 1h	148 (74%)		"Once a week, I would have a sort of weekly follow-up" (PWLC 57) "It depends on where you are in the disease. I think that someone who's just getting into it (the Long COVID), and depending on his or her symptomatology, someone who's very affected will probably need to go every day, while someone who's less affected may need to go twice a week." (PWLC 10) "I'd say one recording a week would be a …	Expansion
	App reimbursement	App should be reimbursed	166 (83%)	11 (73%)		Divergence, theme did not emerged during interviews
	Reason	Quality of life improvement	122 (61%)	4 (27%)
		Early care	80 (40%)	7 (47%)
		Cost reduction of care	92 (46%)	10 (67%)
	Accessibility				"For ease of use I'd prefer to use the computer because I have a computer at home. Then, if you're working, staying in a hotel every night and don't have a computer, you'd rather use a cell phone. " (PWLC 23) " I'd prefer on the computer because my smartphone has a lot of applications for which it's no longer compatible." (PWLC 43) "The most user-friendly and easiest would be smartphone." (PWLC 4)	Expansion
